# Supplementary material for: Comprehensive Longitudinal Linear Mixed Modeling of CTCs Illuminates the Role of Trop2, EpCAM, and CD45 in CTC Clustering and Metastasis
Source: Cancers (Basel). 2025 Aug 21;17(16):2717. doi: 10.3390/cancers17162717 (PMC12384426; doi:10.3390/cancers17162717)
Supplement: Supplementary file 1 [file cancers-17-02717-s001.zip]

Archive with 1 entries (1 files):
- cancers-3803740-supplementary.pdf
